# Supplementary material for: Exploring Coagulase-Negative Staphylococci Diversity from Artisanal Llama Sausages: Assessment of Technological and Safety Traits
Source: Microorganisms. 2020 Apr 27;8(5):629. doi: 10.3390/microorganisms8050629 (PMC7284484; doi:10.3390/microorganisms8050629)
Supplement: Supplementary file 1 [file microorganisms-08-00629-s001.zip]

Archive with 1 entries (1 files):
- Table S1 Supplementary material.docx
